# Supplementary material for: Discovery and functional prioritization of Parkinson’s disease candidate genes from large-scale whole exome sequencing
Source: Genome Biol. 2017 Jan 30;18:22. doi: 10.1186/s13059-017-1147-9 (PMC5282828; doi:10.1186/s13059-017-1147-9)
Supplement: Additional file 1: — Includes all 12 additional tables with every table on a separate spreadsheet. The file format is an Excel spreadsheet. (XLSX 183 kb) [file 13059_2017_1147_MOESM1_ESM.xlsx]

## Sheet: Add.Table1
Additional Table 1. Homozygous variants in known causative PD genes
	PD patient 1	PD patient 2
Gene	PINK1	parkin
Position (hg 19)	chr1:20972118	chr6:162864357
Variant	GCT GCT GCA del.	T del.
AAchange	del342-345	del52-
ExAC MAF	0	0.0003
Domain	Protein kinase domain	ubiquitin domain
AAchange = amino acid change; ExAC MAF = minor allele frequency in
ExAC database; Domain = identified variant located within the
specified functional domain.

## Sheet: Add.Table2
Additional Table 2. Human knock-outs overlap with Icelandic population.
					Variant information						Icelandic study
													Observed imputed homozygotes
Type of overlap	Gene	Chr	Pos (hg19)	Ref all	Alt all	Variant Type	AA change	MAF ExAC EUR	MAF ExAC FIN		MAF	n CH	n HZ	% HZ	n deceased	earliest death	highest age
Identical variants	CAPS2	12	75687045	C	CTATTTGAT	stopgain	NM_001286547:p.L321X	0.0068	0.011		1.083	1	5	4.79754e-05	0	NA	74
	COL6A5	3	130132401	C	T	stopgain	NM_001278298:p.Q1559X	0.0012	0		0.551	44	8	7.67607e-05	2	49	93
	FAM71A	1	212799882	A	T	stopgain	NM_153606:p.K555X	0.008	0.0036		0.457	0	7	6.71656e-05	1	78	78
	FAM83A	8	124195352	G	T	stopgain	NM_032899:p.G86X	0.0046	0.00061		0.507	0	2	1.91902e-05	0	NA	55
	GH2	17	61957946	C	T	stopgain	NM_022557:p.W214X	0.0033	0.0024		0.344	0	3	2.87853e-05	2	76	83
	GPATCH2L	14	76644266	C	T	stopgain	NM_017972:p.R362X	0.0053	0.0003		0.437	0	1	9.59509e-06	1	84	84
	KCNK16	6	39282816	G	A	stopgain	NM_001135107:p.Q251X	0.0044	0.0047		0.843	0	9	8.63558e-05	0	NA	87
	PTCHD3	10	27688101	G	A	stopgain	NM_001034842:p.R476X	0.0097	0.0048		2.117	NA	29	0.000278258	4	73	96
	PTPRH	19	55697712	G	A	stopgain	NM_002842:p.Q887X	0.0039	0.00045		0.126	1	0	0	NA	NA	NA
	PZP	12	9321534	G	A	stopgain	NM_002864:p.R680X	0.0085	0.01		0.845	0	3	2.87853e-05	0	NA	52
	TMEM134	11	67235051	G	A	stopgain	NM_001078650:p.R84X	0.007	0.006		1.035	0	13	0.000124736	3	76	102
	ZNF543	19	57838058	G	A	stopgain	NM_213598:p.W68X	0.006	0.00091		0.344	0	1	9.59509e-06	1	73	73
Other variants	ANKRD30A	10	37419292	G	T	stopgain	NM_052997:p.E110X	0.0176	0.0082		1.822	14	36	0.000345423	9	61	93
	ANKRD30A	10	37482182	AG	A	frameshift	NM_052997:p.A815fs	0.0311	0.0312		3.225	NA	107	0.00102667	14	43	96
	ANKRD30A	10	37508578	CTG	C	frameshift	NM_052997:p.E1258fs	0.0042	0.0029		0.456	14	4	3.83803e-05	0	NA	60
	C11orf21	11	2323089	C	T	startloss	NM_001142946:p.M1I	0.0158	0.0098		0.759	0	10	9.59509e-05	2	81	87
	CAPS2	12	75698657	C	T	splicing	NM_001286547:c.567-1G>A	x	x		0.096	1	0	0	NA	NA	NA
	CD36	7	80303460	ATAAG	A	frameshift	NM_001127444:p.473_473del	0.0172	0.0227		2.52	NA	70	0.000671656	4	68	95
	COL6A5	3	130107852	AC	A	stopgain	NM_001278298:p.Y764X	x	x		0.038	4	0	0	NA	NA	NA
	COL6A5	3	130116522	CCAGGCATCTTAGAAGA	C	frameshift	NM_001278298:p.1222_1227del	0.00012	0		0.151	13	0	0	NA	NA	NA
	COL6A5	3	130116524	AGGCATCTTAGAAGACA	A	frameshift	NM_001278298:p.1223_1228del	x	x		0.151	13	0	0	NA	NA	NA
	COL6A5	3	130159330	C	T	stopgain	NM_001278298:p.Q2050X	0.0079	0.0222		0.894	36	5	4.79754e-05	1	80	80
	COL6A5	3	130187662	G	T	stopgain	NM_001278298:p.E2272X	0.0116	0.0083		1.521	65	22	0.000211092	3	55	92
	FAM83A	8	124195217	GC	G	frameshift	NM_032899:p.A41fs	x	x		0.06	1	0	0	NA	NA	NA
	FAM83A	8	124219662	C	T	stopgain	NM_032899:p.R347X	0.0023	0.0056		0.237	1	0	0	NA	NA	NA
	OR7G3	19	9236698	G	GATGGT	frameshift	NM_001001958p.S310fs	0.3059	0.3129		30.621	NA	9550	0.0916331	1443	23	107
	OR7G3	19	9236916	AG	A	frameshift	NM_001001958:p.A237fs	0.0507	0.0372		4.795	NA	244	0.0023412	42	38	103
	PTCHD3	10	27687225	A	G	stoploss	NM_001034842:p.X768Q	0.6878	0.6879		41.109	NA	17252	0.165534	2524	18	107
	PTCHD3	10	27687759	CT	C	frameshift	NM_001034842:p.R589fs	0.0163	0.0051		2.203	NA	49	0.000470159	8	54	100
	PTCHD3	10	27702256	G	GC	frameshift	NM_001034842:p.G308fs	0.3488	0.3106		29.931	NA	9827	0.0942909	1477	26	107
	PTPRH	19	55710079	T	TA	frameshift	NM_002842:p.Y541fs	4.506e-05	0		0.156	1	0	0	NA	NA	NA
	SSPO	7	149475918	TG	T	frameshift	NM_198455:p.L295fs	0.0072	0.0031		0.928	17	10	9.59509e-05	3	81	86
	SSPO	7	149487608	T	G	splicing	NM_198455:c.4921+1T>G	0.1329	.		7.354	NA	426	0.00408751	69	47	97
	SSPO	7	149503916	GGATA	G	frameshift	NM_198455:p.2915_2915del	0.2401	0.2841		15.254	NA	2374	0.0227787	371	24	103
	SSPO	7	149515188	TA	T	splicing	NM_198455:c.11577+2A>-	0.3773	0.3946		31.808	NA	9771	0.0937536	1438	23	107
	SSPO	7	149516838	TC	T	frameshift	NM_198455:p.S4014fs	0.013	0		0.924	16	5	4.79754e-05	1	77	84
n CH = number of compound heterozygotes in a variant pair with MAF<2% for both variants; n = number of observed homozygotes; n deceased = number of deceased homozygotes; earliest death = earliest reported death in years among homozygotes; highest age = highest reported age in years
among homozygotes.

## Sheet: Add.Table3
Additional Table 3. C. elegans basal phenotype assays.
Human gene	Worm gene	DIOPT score	Development	Egg laying (p)	Survival rate	Wormbase
ARSB	sul-3	8				-
CALML4	T09B4.4	2				-
CD36	scav-2	5				cell death variant;slow growth
	scav-1	5				pathogen induced death increased
DIS3	dis-3	9	L1-L2	0.035	↓	slow growth;small;sterile progeny
KALRN	unc-73	7			↓	axon;egg laying;embryo lethal;movement
PTCHD3	ptr-2	7		0.0003		early larval;embryo lethal;lethal;movement
	daf-6	5		0.05		sensory neuroanatomy
	ptr-10	5			↓	body vacuole;early larval arrest
	ptr-19	5				-
PTPRH	dep-1	3				-
TMEM134	(F21F3.7)	6				-
UHRF1BP1L	C44H4.4	6				egg laying;embryo lethal;movement
VPS13C	T08G11.1	6				accumulated cell corpses
Development = worm shows developmental arrest during offspring screen; ↓ = worms live shorter; Egg laying (p) = decrease in number of offspring expressed in a mean
p-value over the 3 repeats (significance level post Bonferonni correction = 0.0019). Orthologues with a minimum DIOPT score of 2 were included in C. elegans screen
In cases where multiple genes were identified as potential orthologues for a given human gene, we carried forward all candidates with DIOPT scores greater than 3.
The worm gene in brackets was not screened as it was not included in RNAi library.

## Sheet: Add.Table4
Additional Table 4. Variant aggregation association results of IPDGC WES dataset.
		BURDEN			SKAT
Variant type	variant set	p-value (emp.)	# var		p-value (emp.)	# var
Rare only	CADD	ZNF543: 0.015 (0.017)	2		ZNF543: 0.015 (0.021)	2
	missense	GH2: 0.026 (0.042)	4		GH2: 0.038 (0.019)	4
		UHRF1BP1L: 0.013 (0.016)	19		PTPRH: 0.034 (0.034)	40
Common and rare	missense				PTPRH: 0.013 (0.021)	46
					ZNF543: 0.042 (0.045)	16
BURDEN = one-sided burden test assuming all variants to have the same direction an magnitude of effect; SKAT =
two-sided SKAT test allowing variants to have different directions and magnitudes of effect. P-value (emp.) = Nominal
p-value (empirical p-value). Variant categories are only displayed if significant associations are present.

## Sheet: Add.Table5
Additional Table 5. Overview of the cellular screens for 15 hits.
Gene Symbol	Parkin Translocation				Mitochondrial Morphology		shRNA Validation
	pos:neg			Mitochondria per cell	Axial length ratio	Roundness	Clones >50% KD
DIS3	-			-24.28	-	-	1
FAM71A	-			-	-0.022	-0.027	2
GPATCH2L	-0.228			-	-	0.02	ND
KALRN	-0.2175			-	-	-	0
KCNK16	-			-	-0.023	-0.027	ND
MNS1	-			-	-0.021	-	6
OR7G3	-			5.434	-0.0185	0.007	4
PCDHA9	-			-	-0.0185	-0.023	0
PTCHD3	-0.1925			-	0.013	0.018	ND
PTPRH	-			-	0.002	-	2
SVOPL	0.20375			-	0.013	-0.0073	0
TCHHL1	-0.1675			-	-	-	ND
UHRF1BP1L	-			-24.585	-0.0195	-0.0323	6
VPS13C	-			-	-0.0215	-	0
ZNF543	-0.2625			-2.55675	-	-	3
The effects of knockdown on parkin translocation and mitochondrial morphology are given for 15 potential PD genes. Genes without
an effect are not reported. Hits are defined meeting three criteria: FDR-corrected p-value < 0.05, SSMD* of -4 ≥ x ≥ 4 and at least 2 or more
shRNA clones per gene. Gene symbols are indicated in the first column. For Parkin translocation, pos:neg indicates the normalized ratio
of cells positive for translocation versus cells negative for translocation. A negative value indicates inhibition of Parkin translocation and
a positive value indicates an enhancement of Parkin translocation. Mitochondria numbers are median values of significant shRNA clones
per gene. Increase (positive) or decrease (negative) in mitochondria axial length ratio and roundness is based on median values of
significant shRNA clones compared to scrambled control wells. Axial length ratio: ratio of the shorter to the longer axial lengths.
Roundness: positive values indicate increase in mitochondrial roundness and negative values indicate increased branching. - : using
above mentioned criteria, the gene was not hit for this particular gene/phenotype combination. shRNA validation indicates the percentage
of knockdown for the strongest clone. ND = not determined. - = failed assay.

## Sheet: Add.Table6
Additional Table 6. Overview of the cellular screening data for 27 candidate genes.
				Parkin Translocation						Mitochondria Axial Length Ratio						Mitochondria Roundness						Mitochondria Per Cell
Name	Gene Symbol	Gene ID	TRC ID	FDR corrected p-value	Median	Mean	Stdev	MAD	SSMD*	FDR corrected p-value	Median	Mean	Stdev	MAD	SSMD*	FDR corrected p-value	Median	Mean	Stdev	MAD	SSMD*	FDR corrected p-value	Median	Mean	Stdev	MAD	SSMD*
ANKRD30A_1	ANKRD30A	91074	TRCN0000022239	2.77e-05	-0.206	-0.210333	0.0263572	0.018	-4.6315	0.00903109	0.01	0.009	0.00355903	0.0015	2.98142	0.0170164	0.0095	0.00975	0.00386221	0.003	1.9	0.0105793	13.883	17.1827	5.74987	0.04	3.65784
ANKRD30A_2	ANKRD30A	91074	TRCN0000022240	3.42e-05	-0.1455	-0.1455	0.015566	0.018	-3.27128	0.725054	-0.001	-0.0005	0.00191485	0.001	-0.316228	0.338021	0.003	0.00325	0.00287228	0.0015	0.702247	0.00961367	12.386	11.6075	5.41041	2.5735	2.69954
ANKRD30A_3	ANKRD30A	91074	TRCN0000022241	0.272001	-0.0365	-0.0161667	0.0477828	0.0145	-0.877988	0.0227367	0.0075	0.0075	0.00465475	0.004	1.5	0.818706	0.001	0.00133333	0.00351188	0.003	0.2	0.0366171	4.9485	6.74575	4.34278	0.9095	1.26475
ARSB_1	ARSB	411	TRCN0000029374	2.79e-05	0.202	0.213833	0.0570614	0.0415	2.84203	0.468404	0.004	0.0022	0.00589067	0.004	0.8	0.130599	0.008	0.0052	0.00563028	0.003	1.6	0.105416	5.731	5.32075	4.82469	3.674	1.08213
ARSB_2	ARSB	411	TRCN0000029375	0.193248	0.035	0.0261667	0.0409048	0.032	0.590179	0.0106388	-0.0085	-0.00875	0.00330404	0.002	-2.35748	0.236077	-0.002	-0.00325	0.00394757	0.001	-0.485071	0.906262	2.0745	-0.66975	6.24988	0.998	0.52447
ARSB_3	ARSB	411	TRCN0000029376	3.21e-05	-0.171	-0.168333	0.0309273	0.019	-3.76793	0.85246	0.0005	0.00075	0.004272	0.003	0.117851	0.637858	0.001	0.00175	0.00221736	0.0005	0.248069	0.0421598	9.21	8.09567	4.09193	2.305	2.07196
ARSB_4	ARSB	411	TRCN0000029377	3.7e-05	-0.14	-0.1435	0.0281567	0.021	-2.96104	0.0558185	-0.005	-0.00533333	0.00057735	0	-1.66667	0.911957	0	0.00025	0.00221736	0.0015	0	0.0284359	-4.972	-7.3232	5.57902	3.773	-0.93327
ARSB_5	ARSB	411	TRCN0000029378	2.58e-05	-0.2885	-0.286833	0.0227222	0.0085	-7.64277	0.109519	-0.0045	-0.00425	0.00386221	0.003	-1.06066	0.907277	0.0005	0	0.00391578	0.0025	0.106	0.461624	2.658	2.38475	4.73106	3.3855	0.519294
C11orf21_1	C11orf21	29125	TRCN0000269770	0.188776	-0.015	-0.0196667	0.0239123	0.0185	-0.333877	0.783265	0.0005	0.001	0.00678233	0.005	0.0780869	0.0242161	-0.016	-0.0136667	0.00493288	0.001	-3.88057	0.10653	-3.669	-3.27433	1.17195	0.529	-1.38363
C11orf21_2	C11orf21	29125	TRCN0000269771	0.0293455	-0.0375	-0.035	0.0210357	0.0185	-0.834693	0.00564815	-0.009	-0.009	0.00122474	0.001	-2.18282	0.00944898	-0.016	-0.015	0.00382971	0.002	-3.57771	0.00974587	-6.9495	-6.424	1.916	0.606	-2.66559
C11orf21_3	C11orf21	29125	TRCN0000269772	0.176875	0.0095	0.0195	0.0265424	0.01	0.246449	0.00538641	-0.0125	-0.0125	0.00310913	0.0025	-2.64999	0.0154846	-0.011	-0.01125	0.00298608	0.002	-2.45967	0.0369802	-5.0405	-4.29825	2.30305	0.8435	-1.86502
C11orf21_4	C11orf21	29125	TRCN0000269833	0.691443	-0.011	-0.00433333	0.0388291	0.0265	-0.20752	0.783265	-0.002	-0.0005	0.003	0	-0.5	0.98879	0.0005	-0.00025	0.00464579	0.003	0.1	0.00528808	13.239	15.2168	6.66008	5.76	2.14121
CALML4_1	CALML4	91860	TRCN0000053533	0.000878858	0.077	0.075	0.0394614	0.0415	1.08335	0.0628604	-0.008	-0.008	0	0	-2.66667	0.047386	-0.017	-0.017	0.00141421	0.001	-4.12311	0.0128795	-10.8965	-9.60225	2.91149	0.2545	-2.87361
CALML4_2	CALML4	91860	TRCN0000053534	0.000269601	0.0805	0.0791667	0.00890505	0.008	2.14626	0.0129553	0.011	0.0095	0.00525991	0.002	3.05085	0.454871	-0.005	-0.00366667	0.0080829	0.006	-0.693375	0.0116699	14.766	10.8724	7.19689	1.959	3.45658
CALML4_3	CALML4	91860	TRCN0000053535	0.0256471	0.0395	0.0443333	0.0489418	0.022	0.818314	0.0616167	0.005	0.0045	0.00173205	0.0005	1.64399	0.87914	0.0015	0.00075	0.007932	0.0055	0.220564	0.00584938	12.242	12.222	2.86183	2.0315	2.84247
CALML4_4	CALML4	91860	TRCN0000053536	0.0346059	0.0355	0.0356667	0.0297708	0.021	0.750834	0.808449	0.002	0.0006	0.0043359	0.003	0.471405	0.506156	-0.0025	-0.00225	0.00736546	0.0045	-0.415227	0.16582	-5.071	-4.62833	3.64521	2.961	-1.05831
CALML4_5	CALML4	91860	TRCN0000053537	3.25e-05	-0.164	-0.1645	0.0185257	0.0125	-4.0878	0.00445354	-0.016	-0.0166	0.00336155	0.003	-3.77124	0.0116633	-0.016	-0.01625	0.0085	0.007	-1.98456	0.00961367	-11.3115	-10.781	3.31137	1.702	-2.7272
CAPS2_1	CAPS2	84698	TRCN0000053303	0.112753	0.0205	0.0266667	0.0329196	0.0105	0.527823	0.430811	-0.002	-0.00175	0.00377492	0.0025	-0.512148	0.726154	-0.002	-0.000666667	0.00321455	0.001	-0.485071	0.00471734	-15.578	-17.1247	5.16042	2.217	-3.55219
CAPS2_2	CAPS2	84698	TRCN0000053304	0.0184392	0.054	0.0443333	0.0370068	0.022	1.11871	0.0115855	-0.014	-0.0146667	0.00208167	0.001	-4.42719	0.0232138	-0.006	-0.0078	0.00589067	0.001	-1.45521	0.00452026	-15.217	-16.0314	1.42089	0.462	-3.99051
CAPS2_3	CAPS2	84698	TRCN0000053305	9.83e-05	-0.0955	-0.0978333	0.0344572	0.0165	-2.21166	0.546659	-0.0015	-0.001	0.00141421	0.0005	-0.493197	0.341219	0.005	0.0032	0.00342053	0.001	1.21268	0.0118646	8.503	8.50825	2.33851	1.856	2.0104
CAPS2_4	CAPS2	84698	TRCN0000053306	3.62e-05	-0.126	-0.129167	0.011726	0.004	-3.4929	0.00466863	0.009	0.0098	0.00109545	0	3	0.159032	0.004	0.00425	0.0015	0.001	0.970143	0.00608165	11.3205	11.469	1.9553	1.223	2.83783
CAPS2_5	CAPS2	84698	TRCN0000053307	2.62e-05	-0.2495	-0.252	0.0395411	0.007	-6.73142	0.0212495	-0.009	-0.009	0.001	0.001	-2.84605	0.0134487	-0.024	-0.025	0.00754983	0.006	-3.3282	0.00857372	-30.2	-30.3183	1.7505	1.57	-7.36633
CD36_1	CD36	948	TRCN0000056998	3.44e-05	-0.151	-0.1635	0.0627638	0.027	-2.81934	0.00466863	-0.014	-0.015	0.00331662	0.002	-3.8829	0.0429005	-0.006	-0.008	0.00717635	0.006	-0.83205	0.834458	-1.144	-0.4575	4.3615	2.812	-0.246437
CD36_2	CD36	948	TRCN0000056999	0.000556763	-0.0745	-0.0675	0.0270869	0.0175	-1.69175	0.0466383	-0.006	-0.00633333	0.00251661	0.002	-1.6641	0.0147453	-0.0115	-0.01125	0.0035	0.0025	-2.438	0.568754	1.5215	1.71075	2.10478	1.141	0.379608
CD36_3	CD36	948	TRCN0000057000	2.94e-05	-0.205	-0.1955	0.0411193	0.0265	-3.86743	0.0054574	-0.014	-0.01425	0.00287228	0.0015	-4.17399	0.0151187	-0.01	-0.01025	0.0015	0.001	-2.42536	0.0051564	-13.9425	-14.2215	1.75196	1.1695	-3.52
CD36_4	CD36	948	TRCN0000057001	3.03e-05	-0.181	-0.186667	0.0613816	0.02	-3.90778	0.757367	0.0005	0.00075	0.000957427	0.0005	0.164399	0.0434787	-0.0065	-0.007	0.00374166	0.002	-1.45344	0.0998129	-4.751	-3.7702	2.38122	1.2	-1.19987
CD36_5	CD36	948	TRCN0000057002	0.583411	-0.0015	-0.0391667	0.118582	0.03	-0.0263344	0.0291968	-0.0055	-0.00575	0.0025	0.0015	-1.63978	0.33423	-0.0045	-0.003	0.00571548	0.0025	-0.953998	0.0116399	-11.375	-11.1623	5.25001	3.918	-2.09021
COL6A5_1	COL6A5	256076	TRCN00000116417	2.58e-05	0.5315	0.507333	0.138367	0.057	5.79647	0.0227298	0.008	0.008	0	0	2	0.0102234	0.013	0.0125	0.00369685	0.0025	2.75599	0.00735883	6.963	6.9126	1.70726	0.545	2.82646
COL6A5_2	COL6A5	256076	TRCN00000116418	3.09e-05	0.1795	0.182833	0.0289534	0.0185	3.9954	0.711767	0	0.00075	0.0015	0	0	0.511408	0.001	0.00325	0.00525198	0.001	0.242536	0.670537	-0.311	-0.7484	4.13257	2.827	-0.0354471
COL6A5_3	COL6A5	256076	TRCN00000116419	2.94e-05	-0.206	-0.192833	0.0586106	0.0395	-3.0062	0.0122464	0.01	0.0095	0.00493288	0.0025	2.12	0.0197308	0.009	0.0088	0.0054037	0.004	1.59099	0.0277709	5.453	6.1414	4.34436	4.027	1.19236
COL6A5_4	COL6A5	256076	TRCN00000116420	0.738142	-0.006	-0.0055	0.0302242	0.0285	-0.108616	0.174502	0.003	0.0032	0.00286356	0.001	0.727607	0.434597	-0.005	-0.00366667	0.00416333	0.002	-1.11803	0.120622	2.445	2.70475	1.83965	1.206	0.955207
COL6A5_5	COL6A5	256076	TRCN00000116421	0.00552044	0.09	0.0751667	0.0426087	0.0365	1.38964	0.0062759	0.009	0.00925	0.0005	0	2.25	0.00429432	0.0185	0.0185	0.00208167	0.0015	4.33052	0.0529567	5.036	5.02667	0.721045	0.707	2.03171
DIS3_1	DIS3	22894	TRCN0000049838	0.000104442	0.105	0.102	0.0297859	0.008	2.79947	0.252772	0.003	0.003	0.002	0.002	0.83205	0.0310269	-0.01	-0.0074	0.00502991	0.002	-2.23607	0.00469366	13.8625	15.0478	3.05796	0.6205	3.60465
DIS3_2	DIS3	22894	TRCN0000049839	0.000744089	0.066	0.0733333	0.0435523	0.022	1.36731	0.764115	0.002	-0.0028	0.00798123	0.002	0.5547	0.361438	0	-0.0094	0.016334	0.007	0	0.00452026	-22.138	-17.167	8.08972	1.951	-5.1979
DIS3_3	DIS3	22894	TRCN0000049840	8.69e-05	-0.0895	-0.0931667	0.0195371	0.011	-2.28656	0.00445354	-0.023	-0.0216	0.0049295	0.003	-5.42115	0.00701001	-0.06	-0.05775	0.0177647	0.0125	-4.57164	0.00452026	-28.501	-25.0006	7.59584	4.39	-4.91752
DIS3_4	DIS3	22894	TRCN0000049841	0.0639203	-0.024	-0.0348333	0.0513079	0.0235	-0.481931	0.0836074	-0.004	-0.007	0.007	0.002	-1.1094	0.0496915	-0.006	-0.013	0.013	0.001	-1.45521	0.013209	-24.28	-15.3658	12.5962	0.621	-6.32698
DIS3_5	DIS3	22894	TRCN0000049842	0.279986	-0.018	-0.0265	0.0541821	0.036	-0.280605	ND	ND	ND	ND	ND	ND	ND	ND	ND	ND	ND	ND	ND	ND	ND	ND	ND	ND
FAM71A_1	FAM71A	149647	TRCN0000128970	0.000101649	-0.124	-0.1125	0.0376457	0.031	-2.13334	0.00853435	-0.027	-0.025	0.0034641	0	-9	0.00701001	-0.0415	-0.0375	0.00981495	0.002	-9.27968	0.00452026	-22.425	-22.499	4.53603	3.3925	-4.41241
FAM71A_2	FAM71A	149647	TRCN0000129894	0.960596	0.004	-0.00366667	0.0197661	0.007	0.107919	0.360643	-0.003	-0.002	0.00173205	0	-1	0.0107138	-0.009	-0.0096	0.00230217	0.002	-2.01246	0.828006	0.519	-0.4562	2.55146	1.458	0.123129
FAM71A_3	FAM71A	149647	TRCN0000130844	0.0632151	-0.019	-0.0318333	0.0381877	0.0185	-0.422911	0.00472024	-0.0215	-0.022	0.00141421	0.0005	-7.06916	0.0134487	-0.027	-0.0263333	0.00404145	0.003	-5.4	0.0116699	-14.934	-14.627	1.34896	0.862	-3.84713
FAM71A_4	FAM71A	149647	TRCN0000129258	4.24e-05	-0.133	-0.133667	0.0366783	0.028	-2.43253	0.0264643	-0.0055	-0.0055	0.00129099	0.001	-1.73925	0.00701001	-0.016	-0.0172	0.00383406	0.002	-3.57771	0.0391869	-7.839	-7.73367	0.520063	0.354	-2.06437
FAM71A_5	FAM71A	149647	TRCN0000130194	0.000280141	-0.077	-0.076	0.0255186	0.019	-1.69667	0.659654	0.002	0.001	0.00270801	0.0005	0.657596	0.0673221	0.005	0.0052	0.00238747	0.002	1.11803	0.429917	2.782	2.22933	1.36375	0.448	0.723983
FAM71A_6	FAM71A	149647	TRC0000129637	0.00641891	0.0475	0.0643333	0.0810821	0.0225	0.973881	0.00445354	0.019	0.0186	0.00207364	0.002	5.26965	0.00701001	0.02	0.0206	0.00371484	0.002	4.47214	0.00452026	17.743	18.2816	3.21516	2.563	3.87387
FAM83A_1	FAM83A	84985	TRCN0000172435	2.58e-05	-0.285	-0.2845	0.0103827	0.0045	-7.87239	0.417403	-0.001	-0.0014	0.00207364	0.002	-0.27735	0.0130514	-0.008	-0.0098	0.0054037	0.004	-1.41421	0.539517	-0.728	-1.6092	3.66461	2.468	-0.165166
FAM83A_2	FAM83A	84985	TRCN0000168628	0.514287	0.006	0.0131667	0.0425934	0.0295	0.106416	0.00836088	-0.029	-0.028	0.00173205	0	-9.66667	0.012021	-0.033	-0.033	0.001	0.001	-8.00368	0.00452026	-23.618	-23.367	1.10892	0.5535	-6.17121
FAM83A_3	FAM83A	84985	TRCN0000166857	0.000196416	-0.11	-0.1025	0.0222598	0.018	-2.47313	0.00513372	-0.01	-0.0092	0.00204939	0.001	-3.16228	0.0741164	-0.006	-0.005	0.00387298	0.003	-1.2	0.00857453	-11.4935	-11.0482	1.92326	0.785	-2.97447
FAM83A_4	FAM83A	84985	TRCN0000172664	3.07e-05	-0.1755	-0.171	0.0237213	0.0225	-3.59823	0.111824	0.004	0.0032	0.00164317	0.001	1.26491	0.150585	0.004	0.00425	0.0005	0	1	0.0178404	9.544	9.80733	0.736212	0.305	2.50509
FAM83A_5	FAM83A	84985	TRCN0000172916	0.940923	0.0005	-0.00166667	0.03545	0.034	0.00810349	0.186574	-0.003	-0.003	0.001	0.001	-0.948683	0.637858	0.001	0.00175	0.00221736	0.0005	0.248069	0.0116699	-8.452	-9.78275	3.46227	0.62	-2.20577
FAM83A_6	FAM83A	84985	TRCN0000168368	4.92e-05	-0.1165	-0.1175	0.0287054	0.024	-2.31513	0.412507	0.002	0.002	0.001	0.001	0.632456	0.0745295	0.005	0.0054	0.00364692	0.003	1	0.0171827	8.7385	7.99025	3.20947	1.226	2.18898
GH2_1	GH2	2689	TRCN0000058223	0.0354607	0.041	0.04	0.0466294	0.018	0.921804	0.00516094	-0.018	-0.01625	0.00419325	0.0005	-5.91836	0.072874	-0.011	-0.00866667	0.00585947	0.002	-2.45967	0.152507	-3.412	-3.435	1.00748	0.8475	-0.883458
GH2_2	GH2	2689	TRCN0000058224	0.000151982	0.1165	0.105	0.0347894	0.0265	2.19783	0.330002	-0.002	-0.002	0.001	0.001	-0.632456	0.10122	-0.01	-0.00775	0.00745542	0.0025	-2.12	0.273885	3.1785	4.63375	7.31578	2.9825	0.655117
GH2_3	GH2	2689	TRCN0000058225	0.00017004	0.092	0.0986667	0.0358985	0.0245	1.80931	0.711711	0.001	0.001	0.00182574	0.0015	0.298142	0.76321	0.0015	0.00175	0.00457347	0.0035	0.282216	0.0464455	-5.7335	-5.86925	2.39654	1.432	-1.41984
GH2_4	GH2	2689	TRCN0000058226	4.95e-05	0.1205	0.130667	0.0429453	0.012	3.02898	0.255455	0.004	0.003	0.00552268	0.003	0.942809	0.326705	-0.004	-0.00425	0.00694622	0.0055	-0.588172	0.186051	3.928	4.00925	4.14834	3.509	0.756825
GH2_5	GH2	2689	TRCN0000058227	0.4497	0.0195	0.0156667	0.0385318	0.041	0.27685	0.451212	0.0015	0.00225	0.00359398	0.002	0.416025	0.818724	0.003	0.0008	0.00618061	0.004	0.53033	0.163093	5.079	4.3178	5.47417	4.701	0.837956
GPATCH2L_1	GPATCH2L	55668	TRCN0000134414	2.58e-05	-0.324	-0.303667	0.0576168	0.0265	-6.11242	0.0337262	0.013	0.013	0.00282843	0.002	2.90689	0.634853	0.002	0.002	0.00141421	0.001	0.485071	0.0668509	-5.5825	-5.5825	0.371231	0.2625	-2.17842
GPATCH2L_2	GPATCH2L	55668	TRCN0000134912	0.00041674	-0.0665	-0.082	0.0463066	0.0185	-1.48019	0.0337843	0.012	0.012	0.00141421	0.001	2.91043	0.526175	-0.0025	-0.0025	0.00212132	0.0015	-0.585206	0.039415	-9.7905	-9.7905	0.816708	0.5775	-3.79387
GPATCH2L_3	GPATCH2L	55668	TRCN0000137175	2.69e-05	-0.228	-0.226333	0.0257546	0.0245	-4.48395	0.911672	-0.002	0.00025	0.0045	0	-0.5	0.98879	-0.001	0.00075	0.00805709	0.0035	-0.188144	0.0529567	4.052	5.312	2.7847	0.672	1.65436
GPATCH2L_4	GPATCH2L	55668	TRCN0000137229	3.16e-05	-0.165	-0.166667	0.0277705	0.0235	-3.31327	0.143595	-0.005	-0.005	0.003	0.003	-1	0.459714	-0.0045	-0.00425	0.00822091	0.0065	-0.58961	0.660183	1.052	0.636333	1.06894	0.383	0.492679
GPATCH2L_5	GPATCH2L	55668	TRCN0000137244	0.933064	-0.004	0	0.0363772	0.0255	-0.0770454	0.341909	0.002	0.0028	0.00408656	0.004	0.353553	0.98879	-0.0015	0.001	0.00535413	0.0005	-0.372104	0.994312	0.046	-0.01675	3.16663	2.6735	0.0615754
GPATCH2L_6	GPATCH2L	55668	TRCN0000137270	0.000285552	0.169	0.150333	0.07945	0.047	2.15998	0.673117	0.003	0.001	0.0034641	0	0.75	0.0621423	0.008	0.008	0.001	0.001	1.94029	0.0218146	7.2165	6.71675	3.38187	2.114	2.27603
GPATCH2L_7	GPATCH2L	55668	TRCN0000137446	2.86e-05	-0.1925	-0.1955	0.0377981	0.021	-4.07142	0.0130661	0.011	0.011	0.003	0.003	2.2	0.0927804	0.0065	0.00675	0.00567891	0.0045	1.07959	0.212541	-2.84	-2.86875	3.70202	3.074	-0.675374
GPATCH2L_8	GPATCH2L	55668	TRCN0000137647	0.00197161	-0.057	-0.055	0.0280321	0.03	-1.00071	0.609177	0.0005	0.00125	0.00189297	0.0005	0.124035	0.00688967	-0.027	-0.02325	0.00974252	0.0025	-5.72399	0.0327363	-4.367	-4.9575	2.84632	1.68	-1.40349
KALRN_1	KALRN	8997	TRCN0000048208	3.14e-05	-0.1715	-0.166667	0.0224566	0.011	-4.38151	0.036898	0.005	0.0055	0.00264575	0.0015	1.49071	0.209441	0.004	0.004	0.00294392	0.0025	0.847998	0.0464019	5.919	4.7772	2.5473	0.161	1.55533
KALRN_2	KALRN	8997	TRCN0000048209	4.45e-05	-0.118	-0.124667	0.028571	0.0205	-2.52159	0.0792018	-0.0055	-0.0045	0.00331662	0.0015	-1.63978	0.647281	0.003	0.002	0.00681909	0.006	0.416025	0.106547	-4.6605	-4.40975	2.66382	1.57	-1.1407
KALRN_3	KALRN	8997	TRCN0000048210	9.83e-05	-0.084	-0.0948333	0.0290998	0.0115	-2.12893	0.0572131	-0.0045	-0.0045	0.00238048	0.002	-1.24808	0.0488524	-0.01	-0.00866667	0.00321455	0.001	-2.42536	0.520493	-3.0335	-1.60075	4.56187	1.3465	-0.758935
KALRN_4	KALRN	8997	TRCN0000048211	0.000106584	0.092	0.0966667	0.0201569	0.0105	2.36877	0.00646385	-0.0125	-0.012	0.00316228	0.002	-3.46688	0.0179133	-0.0115	-0.0105	0.00404145	0.002	-2.57148	0.0835448	-4.473	-4.54675	1.48578	0.887	-1.15404
KALRN_5	KALRN	8997	TRCN0000048212	2.58e-05	-0.2635	-0.2715	0.045817	0.029	-4.72141	0.0397923	-0.006	-0.0046	0.00296648	0.002	-1.6641	0.403966	-0.001	-0.002	0.00380789	0.002	-0.223607	0.0419104	-5.7025	-6.228	2.75269	1.301	-1.42785
KCNK16_1	KCNK16	83795	TRCN0000043803	0.115773	0.0255	0.0238333	0.0451774	0.025	0.4963	0.225988	-0.004	-0.00275	0.00320156	0.0005	-1.31519	0.339756	0.006	0.0036	0.00482701	0.003	1.2	0.0106262	9.745	8.3706	4.26001	2.864	2.04739
KCNK16_2	KCNK16	83795	TRCN0000043804	2.62e-05	-0.2645	-0.271333	0.0463702	0.021	-5.59424	0.0167766	-0.0085	-0.0075	0.00310913	0.001	-2.68794	0.10888	-0.0045	-0.0045	0.00310913	0.0025	-0.953998	0.096968	4.475	4.42275	2.06	1.4015	1.10274
KCNK16_3	KCNK16	83795	TRCN0000043805	0.83304	0.005	0.000666667	0.0358706	0.0235	0.100402	0.00502951	-0.017	-0.01675	0.00206155	0.001	-5.37587	0.00762158	-0.0215	-0.021	0.00535413	0.003	-4.3	0.00484807	-14.5895	-15.3673	3.15074	1.5575	-3.56518
KCNK16_4	KCNK16	83795	TRCN0000043806	0.000248022	-0.08	-0.0803333	0.0214872	0.0225	-1.64022	0.00836088	-0.029	-0.0286667	0.00251661	0.002	-8.04315	0.00701001	-0.0325	-0.0345	0.010083	0.0055	-4.7789	0.00452026	-35.709	-35.1698	2.84485	1.743	-8.5646
KCNK16_5	KCNK16	83795	TRCN0000043807	0.371186	0.014	0.013	0.0277723	0.021	0.296104	0.00466863	-0.011	-0.0136	0.00397492	0	-3.66667	0.0101422	-0.009	-0.0114	0.00594138	0.003	-1.8	0.00452026	-20.56	-19.0876	6.73561	7.82	-2.36812
MNS1_1	MNS1	55329	TRCN0000122030	0.000246432	-0.125	-0.104333	0.0469766	0.026	-2.38278	0.216275	-0.0045	-0.00475	0.00613052	0.005	-0.771744	0.0385179	-0.01	-0.01025	0.0084212	0.0065	-1.31024	0.253352	5.1595	3.348	4.99625	1.263	1.28676
MNS1_2	MNS1	55329	TRCN0000121987	2.96e-05	0.2035	0.210833	0.0527162	0.039	2.99738	0.00466863	-0.027	-0.027	0.00182574	0.0015	-8.04984	0.00701001	-0.0385	-0.037	0.0033665	0.0005	-9.55067	0.00452026	-26.14	-25.3245	3.84236	1.6145	-6.34996
MNS1_3	MNS1	55329	TRCN0000143678	0.00770702	-0.044	-0.0406667	0.0231905	0.0215	-0.921038	0.00445354	-0.015	-0.017	0.00463681	0.002	-4.16025	0.0615836	-0.0055	-0.0055	0.00208167	0.0015	-1.28745	0.98134	0.329	0.168333	1.76549	1.519	0.0759233
MNS1_4	MNS1	55329	TRCN0000143217	0.0220674	-0.037	-0.0353333	0.0273551	0.0235	-0.742976	0.826735	0	0.0006	0.00260768	0.002	0	0.151448	0.005	0.0045	0.00251661	0.001	1.21268	0.666641	0.7055	1.54225	3.23706	1.6695	0.165765
MNS1_5	MNS1	55329	TRCN0000145411	6.28e-05	-0.132	-0.126167	0.0470128	0.029	-2.36518	0.0141919	0.0065	0.00675	0.00170783	0.001	2.05548	0.0971087	0.005	0.00525	0.00221736	0.0015	1.17041	0.37563	2.079	2.692	2.13166	1.145	0.520309
MNS1_6	MNS1	55329	TRCN0000143412	0.0550337	-0.029	-0.0291667	0.0187617	0.019	-0.639005	0.0345809	-0.006	-0.00666667	0.0011547	0	-2	0.0177466	0.01	0.009	0.00270801	0.0005	2.48069	0.00923147	-7.663	-8.051	1.6561	1.597	-1.86786
MNS1_7	MNS1	55329	TRCN0000143908	0.000119526	-0.0895	-0.087	0.0206567	0.007	-2.41468	0.0457749	-0.0045	-0.00475	0.00206155	0.0015	-1.34164	0.402315	0.003	0.00325	0.00377492	0.003	0.6	0.032816	-7.496	-7.16325	3.79114	2.8395	-1.58688
MNS1_8	MNS1	55329	TRCN0000144375	0.0314906	-0.0605	-0.0431667	0.0864159	0.039	-0.891112	0.0111456	0.008	0.008	0.0033665	0.0025	2.04859	0.387417	0.003	0.003	0.00294392	0.0025	0.635999	0.00452026	17.7475	17.8057	4.47706	3.6235	3.38107
MNS1_9	MNS1	55329	TRCN0000145547	0.00171473	0.064	0.0611667	0.0298412	0.0285	1.15857	0.00502951	0.011	0.01225	0.00320156	0.0005	3.61678	0.0655117	0.006	0.00733333	0.0023094	0	1.5	0.0127636	8.88	8.2805	2.29432	0.962	2.26613
MNS1_10	MNS1	55329	TRCN0000140481	2.58e-05	0.433	0.437333	0.0698262	0.0535	4.98075	0.30811	-0.002	-0.002	0.00273861	0.002	-0.5547	0.637858	0	-0.00175	0.00499166	0.0015	0	0.8863	0.638	0.58175	3.00016	2.472	0.136798
MNS1_11	MNS1	55329	TRCN0000143678	3.16e-05	-0.159	-0.165833	0.0284341	0.0195	-3.46807	0.0516123	-0.0065	-0.00625	0.00492443	0.003	-1.53206	0.0496915	-0.009	-0.008	0.00173205	0	-2.25	0.0367752	-5.911	-6.463	2.37714	1.2805	-1.48232
OR7G3_1	OR7G3	390883	TRCN0000186379	0.000114027	0.1135	0.106167	0.0342418	0.023	2.30298	0.427575	0.002	0.002	0.0023094	0.002	0.5547	0.50014	0.004	0.00266667	0.0023094	0	1	0.15916	3.224	3.89875	2.97482	1.172	0.8079
OR7G3_2	OR7G3	390883	TRCN0000204849	3.11e-05	-0.164	-0.179833	0.0523001	0.019	-3.61368	0.00801729	0.033	0.0326667	0.00152753	0.001	10.4355	0.00701001	0.033	0.03275	0.00368556	0.002	7.37902	0.00452026	30.708	31.3028	5.65059	4.009	5.56273
OR7G3_3	OR7G3	390883	TRCN0000187142	0.00135924	-0.054	-0.0561667	0.0246577	0.0205	-1.15395	0.00801729	-0.011	-0.0105	0.00251661	0.001	-3.47851	0.862975	0.001	0.00075	0.0005	0	0.25	0.0313573	-6.124	-6.95675	2.86834	0.9525	-1.57196
OR7G3_4	OR7G3	390883	TRCN0000189164	2.83e-05	-0.2085	-0.207667	0.0257585	0.021	-4.40983	0.00445354	-0.031	-0.0294	0.00378153	0.003	-7.30677	0.028657	-0.007	-0.00975	0.00763217	0.0015	-1.63858	0.00452026	-19.84	-20.4582	1.96416	1.558	-4.84633
OR7G3_5	OR7G3	390883	TRCN0000203920	3.11e-05	-0.1505	-0.169833	0.0480135	0.0135	-3.68643	0.00505023	-0.0185	-0.0175	0.00404145	0.002	-5.13098	0.0165009	-0.019	-0.0176667	0.00321455	0.001	-4.60818	0.00503016	-16.165	-15.8598	4.08136	3.1845	-3.26932
PCDHA9_1	PCDHA9	9752	TRCN0000053273	3.11e-05	-0.179	-0.177833	0.0482058	0.0315	-3.04875	0.00962905	-0.018	-0.0176667	0.00251661	0.002	-4.9923	0.0141469	-0.025	-0.0236667	0.0061101	0.004	-4.41942	0.00711896	-13.287	-12.2303	2.95209	0.923	-3.41112
PCDHA9_2	PCDHA9	9752	TRCN0000053274	0.000126964	-0.0885	-0.0935	0.0369527	0.0155	-2.08933	0.0430226	-0.004	-0.005	0.00387298	0.003	-0.942809	0.011443	-0.014	-0.01375	0.00442531	0.0035	-2.63402	0.822661	0.4895	0.76925	3.35303	1.9115	0.110843
PCDHA9_3	PCDHA9	9752	TRCN0000053275	0.566568	-0.001	-0.0131667	0.0375007	0.017	-0.0229334	0.36121	0.002	0.0025	0.00341565	0.002	0.5547	0.907277	0.0005	0	0.00294392	0.0015	0.117041	0.0270224	8.347	8.44067	1.90223	1.76	1.99295
PCDHA9_4	PCDHA9	9752	TRCN0000053276	0.042129	0.0205	0.0393333	0.0437527	0.017	0.470134	0.344779	0.004	0.0026	0.00439318	0.003	0.942809	0.0778469	-0.006	-0.0056	0.0049295	0.003	-1.2	0.00571514	-14.201	-14.311	4.10931	3.3725	-2.80294
PCDHA9_5	PCDHA9	9752	TRCN0000053277	7.12e-05	0.1135	0.119333	0.0386614	0.018	2.55182	0.00906045	-0.019	-0.0203333	0.00321455	0.001	-6.00833	0.0138512	-0.021	-0.0233333	0.00680686	0.003	-4.2	0.254011	-2.869	-3.15675	3.17277	2.1405	-0.663499
PCDHA9_6	PCDHA9	9752	TRCN0000174236	0.0270978	-0.0575	-0.052	0.0464521	0.046	-0.747492	0.554958	0.001	0.002	0.00360555	0.002	0.27735	0.646252	0.002	0.002	0.00294392	0.0025	0.423999	0.0148927	10.342	9.008	4.25179	1.795	2.46162
PCDHA9_7	PCDHA9	9752	TRCN0000174237	0.000457384	-0.0805	-0.0783333	0.0289603	0.0195	-1.75584	0.803091	-0.0005	-0.0005	0.00387298	0.003	-0.117851	0.353346	0.0035	0.0035	0.00450925	0.003	0.7	0.0116699	11.472	9.8964	6.5282	5.26	1.76657
PTCHD3_1	PTCHD3	374308	TRCN0000144650	0.972411	0.0075	-0.0015	0.0264518	0.018	0.168623	0.00836088	-0.0095	-0.00975	0.00275379	0.002	-2.63483	0.00701001	-0.015	-0.0144	0.00350714	0.003	-3	0.00452026	-17.1375	-17.6642	2.73172	1.6085	-4.16703
PTCHD3_2	PTCHD3	374308	TRCN0000139287	3.49e-05	0.154	0.151167	0.0301877	0.0195	3.35901	0.00596587	0.01	0.01	0.00258199	0.002	2.7735	0.0557555	0.0065	0.0065	0.00310913	0.0025	1.378	0.00452026	18.5845	18.629	5.96684	3.627	3.53906
PTCHD3_3	PTCHD3	374308	TRCN0000142453	0.0142637	0.0455	0.0518333	0.035171	0.035	0.723154	0.0466383	-0.006	-0.005	0.00270801	0.0005	-1.97279	0.102197	-0.005	-0.0045	0.00264575	0.0015	-1.17041	0.154902	2.6305	4.09125	3.52859	0.7215	0.676894
PTCHD3_4	PTCHD3	374308	TRCN0000139216	0.00601348	0.056	0.0536667	0.0377624	0.023	1.13627	0.00466863	-0.0295	-0.02925	0.00411299	0.0025	-7.55418	0.0071776	-0.0245	-0.0235	0.00544671	0.0025	-5.19399	0.00452026	-11.858	-11.6016	2.00031	0.31	-3.12334
PTCHD3_5	PTCHD3	374308	TRCN0000140251	0.0132529	-0.0365	-0.0363333	0.0235266	0.024	-0.725342	0.757367	0.001	0.0008	0.00228035	0.002	0.27735	0.924318	0.001	0.0002	0.00164317	0.001	0.242536	0.846308	-0.425	-0.041	1.77484	0.7495	-0.114925
PTCHD3_6	PTCHD3	374308	TRCN0000144623	0.0855531	0.0255	0.0273333	0.0261438	0.0115	0.646283	0.00596587	-0.013	-0.013	0.0011547	0.001	-4.11096	0.0456422	-0.007	-0.00725	0.00442531	0.0035	-1.31701	0.0137903	-9.0265	-9.48225	3.82619	2.023	-2.10551
PTCHD3_7	PTCHD3	374308	TRCN0000140519	0.00044897	-0.083	-0.0781667	0.0426063	0.024	-1.64941	0.00466863	0.018	0.018	0.00182574	0.0015	5.36656	0.0496915	0.0065	0.007	0.00374166	0.002	1.45344	0.0387569	-10.536	-8.68833	3.57821	0.429	-2.76729
PTCHD3_8	PTCHD3	374308	TRCN0000139042	0.110161	0.029	0.0295	0.0463875	0.0275	0.535897	0.323601	0.005	0.0025	0.00574456	0.001	1.58114	0.0189462	0.0105	0.00925	0.00377492	0.0015	2.45786	0.121846	8.018	5.759	7.50418	5.343	1.22109
PTCHD3_9	PTCHD3	374308	TRCN0000141092	2.9e-05	-0.2005	-0.198333	0.00957601	0.0095	-5.23928	0.336921	0.0035	0.0025	0.00331662	0.0015	1.0435	0.0184343	0.01	0.01	0.00476095	0.004	1.76777	0.0810781	7.315	5.4024	4.59563	2.327	1.64052
PTCHD3_10	PTCHD3	374308	TRCN0000141134	3.03e-05	-0.1845	-0.172667	0.0147207	0.008	-4.91906	0.00445354	0.021	0.021	0.00254951	0.002	5.82435	0.00701001	0.027	0.0268	0.00192354	0.001	6.54846	0.193749	3.949	3.087	2.40514	1.426	0.970516
PTCHD3_11	PTCHD3	374308	TRCN0000144391	0.735658	-0.0115	-0.000833333	0.0302043	0.011	-0.293804	0.00481386	0.013	0.01275	0.00206155	0.001	4.11096	0.00701001	0.018	0.018	0.00326599	0.002	4.02492	0.00592566	11.2765	11.254	0.442467	0.2995	2.96109
PTPRH_1	PTPRH	5794	TRCN0000002865	3.4e-05	-0.14	-0.1465	0.0251555	0.0165	-3.24222	0.00466863	0.017	0.01725	0.00125831	0.0005	5.58957	0.00701001	0.018	0.0166	0.00304959	0.001	4.36564	0.0139858	11.148	11.0783	0.674205	0.567	2.90409
PTPRH_2	PTPRH	5794	TRCN0000002866	0.004786	-0.0655	-0.0573333	0.0274263	0.0265	-1.23569	0.00546432	-0.0135	-0.014	0.00244949	0.0015	-4.02492	0.0191411	-0.015	-0.015	0.001	0.001	-3.63803	0.00477441	-18.027	-16.8762	4.21975	2.089	-4.16999
PTPRH_4	PTPRH	5794	TRCN0000002867	6.69e-05	-0.102	-0.11	0.0369012	0.0225	-2.09128	0.00550199	-0.0145	-0.01425	0.004272	0.003	-3.41768	0.0179133	-0.01	-0.01025	0.00403113	0.003	-2	0.00644085	15.311	13.39	4.98725	1.278	3.82331
PTPRH_5	PTPRH	5794	TRCN0000002868	0.639983	0.006	0.006	0.0259962	0.007	0.161878	0.0623462	-0.009	-0.009	0.00282843	0.002	-2.49615	ND	ND	ND	ND	ND	ND	0.0274555	-29.712	-29.712	4.77297	3.375	-5.85843
PZP_1	PZP	5858	TRCN0000073643	0.000379487	-0.086	-0.0761667	0.0351824	0.018	-1.93354	0.00624484	-0.007	-0.0072	0.00083666	0.001	-2.21359	0.522763	-0.002	-0.00125	0.00236291	0.001	-0.485071	0.0183414	-11.495	-11.2697	1.34424	0.992	-2.93899
PZP_2	PZP	5858	TRCN0000073644	2.81e-05	-0.2115	-0.210667	0.0289879	0.016	-4.94567	0.00801482	0.01	0.01	0.00439697	0.0035	2.1693	0.0101422	0.012	0.0115	0.00251661	0.001	2.91043	0.0772425	6.207	5.768	1.88425	1.187	1.55809
PZP_3	PZP	5858	TRCN0000073645	4.27e-05	0.1595	0.170667	0.0561988	0.0475	2.02149	0.932627	0	0.000333333	0.00057735	0	0	0.87914	0	0	0.002	0.002	0	0.12111	-4.26	-4.85	1.26846	0.276	-1.12604
PZP_4	PZP	5858	TRCN0000073646	0.000256123	0.0815	0.0841667	0.0275808	0.0195	1.77766	0.0141919	-0.005	-0.0064	0.00343511	0.002	-1.38675	0.0110676	-0.008	-0.0104	0.00482701	0.002	-1.78885	0.275985	3.4955	2.95675	2.53512	1.239	0.871875
PZP_5	PZP	5858	TRCN0000073647	0.000644121	-0.0655	-0.0625	0.0220295	0.015	-1.56099	0.0628604	0.01	0.00733333	0.00550757	0.001	3.16228	0.77587	0	-0.00075	0.00457347	0.002	0	0.956162	1.138	0.324667	1.92825	0.575	0.29191
SSPO_1	SSPO	23145	TRCN0000020994	2.73e-05	-0.2145	-0.214833	0.0279553	0.0215	-4.49006	0.00635458	-0.0125	-0.01225	0.00206155	0.0015	-3.72678	0.0104639	-0.0145	-0.0145	0.00310913	0.0025	-3.07399	0.00524881	-14.288	-14.1825	2.59997	2.121	-3.29417
SSPO_2	SSPO	23145	TRCN0000020995	0.00202704	0.049	0.0586667	0.0375033	0.0125	1.22136	0.442565	-0.001	-0.00125	0.00125831	0.0005	-0.328798	0.0821866	0.005	0.0055	0.00191485	0.001	1.21268	0.0444585	5.7665	5.6645	2.28366	1.621	1.39431
SSPO_3	SSPO	23145	TRCN0000020996	3.07e-05	-0.1715	-0.1755	0.034434	0.0305	-2.98052	0.562147	0.003	0.0014	0.00270185	0.001	0.948683	0.26217	-0.0035	-0.00325	0.00386221	0.003	-0.7	0.0295493	-8.527	-8.934	1.63885	0.99	-2.18168
SSPO_4	SSPO	23145	TRCN0000020997	2.94e-05	-0.192	-0.1905	0.0344964	0.0245	-3.77596	0.176571	-0.0025	-0.00275	0.00206155	0.0015	-0.745356	0.606013	0.001	-0.0018	0.00501996	0.002	0.223607	0.00542708	-13.7745	-13.4015	1.26886	0.59	-3.59613
SSPO_5	SSPO	23145	TRCN0000020998	6.69e-05	-0.1045	-0.1	0.0162265	0.006	-2.84916	0.0446105	-0.005	-0.00525	0.00298608	0.002	-1.38675	0.70397	0.001	-0.0022	0.00725948	0.004	0.176777	0.291762	4.7685	3.23275	6.51394	2.7285	1.01703
SVOPL_1	SVOPL	136306	TRCN0000152613	5.5e-05	0.116	0.136167	0.0578792	0.0245	2.28131	0.0709058	-0.004	-0.0036	0.00230217	0.001	-1.26491	0.906433	0.001	0.000666667	0.00057735	0	0.25	0.60829	-1.265	-1.38533	1.86741	1.684	-0.3096
SVOPL_2	SVOPL	136306	TRCN0000153331	5.39e-05	-0.1335	-0.130667	0.0512591	0.0355	-2.10132	0.00466863	-0.0305	-0.02975	0.00189297	0.0005	-10.0283	0.00701001	-0.0325	-0.0315	0.00404145	0.002	-7.26722	0.00524881	-13.5185	-13.861	1.77533	0.84	-3.48727
SVOPL_3	SVOPL	136306	TRCN0000157169	0.0882842	0.025	0.036	0.0507218	0.028	0.457242	0.722235	-0.0005	-0.0005	0.00129099	0.001	-0.158114	0.0202724	0.008	0.0085	0.00251661	0.001	1.94029	0.00731449	11.234	8.9704	3.78984	0.861	2.88558
SVOPL_4	SVOPL	136306	TRCN0000152614	0.000302395	0.089	0.088	0.0445904	0.0295	1.5785	0.00466863	-0.014	-0.0146	0.00240832	0.002	-3.8829	0.0203294	-0.009	-0.0078	0.00443847	0.005	-1.40556	0.00452026	-22.9685	-23.1825	1.43731	0.676	-5.97107
SVOPL_5	SVOPL	136306	TRCN0000158294	8.63e-05	-0.136	-0.130333	0.0591211	0.0365	-2.09989	0.573679	-0.001	-0.001	0.00182574	0.0015	-0.298142	0.204583	-0.003	-0.00366667	0.00208167	0.001	-0.727607	0.892624	-0.818	-0.130333	2.98158	1.89	-0.197633
SVOPL_6	SVOPL	136306	TRCN0000152644	7.9e-05	0.1375	0.137667	0.0411035	0.0115	3.48486	0.0584006	0.003	0.0042	0.00268328	0.001	0.948683	0.0508096	0.007	0.0062	0.00414729	0.004	1.23744	0.0866208	-4.2385	-4.46675	1.24691	0.795	-1.09942
SVOPL_7	SVOPL	136306	TRCN0000153164	2.86e-05	-0.2055	-0.197667	0.0220975	0.0185	4.57412	0.629544	0.003	0.001	0.00308221	0	1	0.00786948	0.013	0.01275	0.00206155	0.001	3.15296	0.446773	2.5325	2.09475	1.89163	0.967	0.642606
SVOPL_8	SVOPL	136306	TRCN0000153913	0.129741	0.0515	0.0598333	0.0551697	0.057	0.561652	0.00445354	0.024	0.0216	0.00378153	0.001	7.58947	0.0130795	0.018	0.0173333	0.00208167	0.001	4.36564	0.00452026	14.524	13.6056	2.98955	1.628	3.51648
SVOPL_9	SVOPL	136306	TRCN0000156499	2.58e-05	0.613	0.5855	0.098101	0.07	5.58734	0.00472272	0.013	0.01375	0.00221736	0.0005	4.27437	0.0337379	0.008	0.008	0.00416333	0.003	1.6	0.892624	0.719	0.641	1.04718	0.928	0.179397
SVOPL_10	SVOPL	136306	TRCN0000156596	0.000347541	0.1345	0.105667	0.0577642	0.0125	3.3525	0.0453411	0.006	0.006	0.001	0.001	1.89737	0.0615836	0.006	0.006	0.000816497	0.0005	1.48842	0.147005	5.3865	5.411	5.72287	4.6735	0.892038
TCHHL1_1	TCHHL1	126637	TRCN0000157080	2.58e-05	0.3235	0.327333	0.0850923	0.0275	5.97802	0.0264643	-0.0055	-0.0055	0.00129099	0.001	-1.73925	0.117739	-0.0045	-0.00425	0.00275379	0.002	-1.00623	0.345946	-3.1975	-3.1975	1.47856	1.0455	-0.818123
TCHHL1_2	TCHHL1	126637	TRCN0000151578	3.16e-05	-0.1675	-0.1755	0.020969	0.0115	-4.24519	0.0464586	0.0045	0.005	0.00216025	0.001	1.42302	0.143222	0.0045	0.0045	0.00173205	0.0015	1.05337	0.0462288	5.388	5.54125	1.93218	1.0585	1.36441
TCHHL1_3	TCHHL1	126637	TRCN0000155152	3.16e-05	-0.178	-0.169833	0.0299299	0.009	-4.68396	0.204743	0.003	0.00275	0.00125831	0.0005	0.986394	0.0178194	0.006	0.0076	0.00260768	0	1.5	0.0116699	6.341	7.0742	2.65436	1.863	1.49699
TCHHL1_4	TCHHL1	126637	TRCN0000156228	2.58e-05	0.4345	0.463333	0.0726464	0.025	8.45657	0.561153	0.0015	0.00125	0.000957427	0.0005	0.493197	0.495938	0.002	0.0022	0.00303315	0.002	0.447214	0.448606	2.759	2.09133	1.61459	0.506	0.716597
TCHHL1_5	TCHHL1	126637	TRCN0000157823	0.00185452	0.103	0.0923333	0.0812465	0.062	1.04497	0.00513372	-0.01	-0.0094	0.00207364	0.001	-3.16228	0.0155347	-0.0105	-0.01025	0.00170783	0.001	-2.54662	0.041428	-7.6655	-7.49525	5.35017	4.2645	-1.34691
TCHHL1_6	TCHHL1	126637	TRCN0000157274	6.42e-05	-0.104	-0.106	0.0277002	0.0155	-2.45526	0.00477098	0.013	0.0102	0.00432435	0.001	4.11096	0.007732	0.012	0.0135	0.00378594	0.001	2.91043	0.928449	-0.0205	0.5555	3.82381	2.5715	-0.00862439
TMEM134_1	TMEM134	80194	TRCN0000243115	0.000217964	-0.092	-0.092	0.0437687	0.0245	-1.80931	0.030496	-0.008	-0.00866667	0.00305505	0.002	-1.78885	0.00429432	-0.023	-0.0222	0.00622093	0.005	-3.592	0.00735883	-8.243	-8.704	2.55833	1.644	-2.72044
TMEM134_2	TMEM134	80194	TRCN0000243116	0.00214221	0.0565	0.076	0.0364651	0.0355	0.889321	0.0130661	-0.0095	-0.0085	0.00331662	0.0015	-2.22378	0.00686313	-0.019	-0.018	0.00454606	0.0025	-4.02799	0.10653	-2.986	-3.31633	1.00507	0.468	-1.11828
TMEM134_3	TMEM134	80194	TRCN0000243117	2.66e-05	-0.237	-0.234833	0.0206809	0.0175	-5.38181	0.673376	-0.0025	-0.003	0.0105515	0.0085	-0.266123	0.255386	-0.001	-0.0074	0.0112827	0.004	-0.176777	0.164234	-3.041	-3.38075	3.9963	2.9095	-0.750535
TMEM134_4	TMEM134	80194	TRCN0000243118	0.000174575	-0.075	-0.0795	0.0173839	0.0055	-2.05452	0.309926	0.003	0.003	0.0033665	0.0025	0.635999	0.459095	0.0045	0.00275	0.00543906	0.002	1.00623	0.0277709	-6.448	-5.99	3.85364	2.0045	-1.97251
TMEM134_5	TMEM134	80194	TRCN0000243119	0.138291	0.065	0.0381667	0.0458508	0.023	1.31889	0.531533	0.0015	0.00175	0.0025	0.0015	0.351123	0.642727	-0.005	-0.002	0.00744983	0.004	-0.883883	0.00739708	-8.8275	-9.00775	3.99406	2.7335	-2.34905
UHRF1BP1L_1	UHRF1BP1L	23074	TRCN0000144232	0.000530185	-0.083	-0.0806667	0.0455489	0.0085	-2.19879	0.00796529	-0.01	-0.0105	0.00369685	0.0025	-2.56074	0.00701001	-0.014	-0.0164	0.00673053	0.005	-2.18643	0.0185257	-8.3995	-8.41725	3.03927	2.6135	-1.82862
UHRF1BP1L_2	UHRF1BP1L	23074	TRCN0000122061	2.58e-05	0.3905	0.415333	0.111014	0.067	3.7009	0.00445354	-0.038	-0.0384	0.00427785	0.003	-8.95669	0.00701001	-0.059	-0.06	0.0100995	0.003	-11.8	0.00452026	-34.97	-34.5272	3.88119	0.774	-9.04523
UHRF1BP1L_3	UHRF1BP1L	23074	TRCN0000122227	0.000209636	-0.0905	-0.0885	0.0430952	0.026	-1.72513	0.00513372	-0.015	-0.01575	0.00221736	0.0005	-4.93197	0.0122477	-0.032	-0.0326667	0.00208167	0.001	-7.76114	0.00452026	-19.545	-19.1146	3.43148	2.653	-4.22888
UHRF1BP1L_4	UHRF1BP1L	23074	TRCN0000145287	0.0112596	0.07	0.0805	0.0867104	0.068	0.654745	0.00947779	-0.018	-0.018	0.001	0.001	-5.6921	0.0141469	-0.021	-0.0223333	0.00416333	0.002	-4.69574	0.00452026	-24.585	-24.542	4.1439	2.681	-5.29985
UHRF1BP1L_5	UHRF1BP1L	23074	TRCN0000142850	0.168578	0.021	0.0228333	0.076963	0.02	0.453388	0.0267899	-0.043	-0.043	0	0	-14.3333	0.0118818	-0.069	-0.068	0.00953939	0.008	-7.71443	0.00452026	-34.1625	-34.9402	3.18463	1.7315	-8.2033
UHRF1BP1L_6	UHRF1BP1L	23074	TRCN0000140663	0.32714	-0.0415	-0.0123333	0.041839	0.012	-1.04318	0.0156195	0.006	0.00675	0.00221736	0.0005	1.97279	0.194712	0.0045	0.004	0.00216025	0.001	1.09141	0.436722	2.5645	2.11525	1.49483	0.413	0.667683
UHRF1BP1L_7	UHRF1BP1L	23074	TRCN0000139868	0.000134837	0.12	0.110333	0.0461031	0.0195	2.61741	0.00704586	-0.01	-0.0115	0.00378594	0.001	-3.16228	0.0071776	-0.0245	-0.02525	0.00613052	0.004	-4.33103	0.0792005	-5.7395	-5.281	3.57184	2.492	-1.26955
UHRF1BP1L_8	UHRF1BP1L	23074	TRCN0000145348	2.58e-05	-0.2795	-0.2825	0.033712	0.0155	-6.59852	0.0093775	-0.021	-0.02	0.00556776	0.004	-4.2	0.00701001	-0.0325	-0.0345	0.0043589	0.0005	-8.06226	0.0116399	-14.626	-15.1253	2.72552	1.942	-3.43894
UHRF1BP1L_9	UHRF1BP1L	23074	TRCN0000139676	3.44e-05	-0.1455	-0.149833	0.0184337	0.0165	-3.36959	0.0188063	-0.011	-0.0103333	0.0011547	0	-3.66667	0.0319755	-0.01	-0.0103333	0.00152753	0.001	-2.42536	0.0102385	-16.724	-17.3137	1.17795	0.177	-4.41287
UHRF1BP1L_10	UHRF1BP1L	23074	TRCN0000122848	4.21e-05	-0.1605	-0.153833	0.0482566	0.022	-3.32505	ND	ND	ND	ND	ND	ND	ND	ND	ND	ND	ND	ND	ND	ND	ND	ND	ND	ND
UHRF1BP1L_11	UHRF1BP1L	23074	TRCN0000139975	7.32e-05	-0.0955	-0.102333	0.0267619	0.0155	-2.25459	0.00686044	-0.013	-0.01175	0.00330404	0.001	-4.11096	0.0104639	-0.016	-0.0155	0.00550757	0.004	-2.82843	0.00753164	-11.29	-12.0367	3.01482	1.5525	-2.76122
UHRF1BP1L_12	UHRF1BP1L	23074	TRCN0000143108	3.54e-05	-0.132	-0.147	0.0453784	0.015	-3.14582	0.00505023	0.0115	0.012	0.00316228	0.002	3.18953	0.00701001	0.013	0.0134	0.00589915	0.006	1.80278	0.0419713	11.3535	11.3535	0.16617	0.1175	2.9892
VPS13C_1	VPS13C	54832	TRCN0000151608	0.00543716	0.0645	0.0605	0.0422161	0.029	1.15572	0.00445354	-0.028	-0.0274	0.00336155	0.001	-8.85438	0.00701001	-0.023	-0.0218	0.00614003	0.005	-3.592	0.0270224	-6.201	-6.5528	4.02803	2.043	-1.44464
VPS13C_2	VPS13C	54832	TRCN0000153352	0.000262781	-0.097	-0.0951667	0.051051	0.0345	-1.55676	0.00466863	-0.013	-0.0136	0.00288097	0.003	-3.06413	0.00701001	-0.028	-0.0298	0.0056745	0.004	-4.94975	0.00452026	-23.1755	-23.6055	3.69341	2.685	-4.99375
VPS13C_3	VPS13C	54832	TRCN0000150922	0.961908	0.0075	0.00116667	0.0576932	0.0535	0.0862717	0.0191605	-0.0065	-0.00625	0.00170783	0.001	-2.05548	0.19	0.0035	0.004	0.00216025	0.001	0.848875	0.163048	4.388	4.37675	4.45498	3.836	0.8102
VPS13C_4	VPS13C	54832	TRCN0000151798	0.954035	-0.0025	0.00883333	0.0638882	0.039	-0.0368228	0.00513952	-0.015	-0.01575	0.0030957	0.0015	-4.47214	0.0189462	-0.0115	-0.01075	0.00499166	0.0025	-2.438	0.00471734	-16.047	-15.7197	2.45481	1.739	-3.85283
VPS13C_5	VPS13C	54832	TRCN0000150987	8.81e-05	-0.125	-0.1295	0.0712404	0.0275	-2.3099	0.0054574	0.007	0.0072	0.00083666	0.001	2.21359	0.0223145	0.0085	0.00825	0.0025	0.0015	1.9897	0.0063362	8.298	8.1542	1.61197	1.213	2.08047
ZNF543_1	ZNF543	125919	TRCN0000108120	0.286637	-0.036	-0.0158333	0.0627559	0.0275	-0.665251	0.245705	0.0025	0.0025	0.00129099	0.001	0.790569	0.0362818	0.007	0.00725	0.00262996	0.002	1.56525	0.154409	4.86	4.35367	2.09686	1.291	1.20909
ZNF543_2	ZNF543	125919	TRCN0000130194	2.62e-05	-0.27	-0.267	0.0152709	0.0155	-6.37424	0.00906045	-0.0085	-0.00875	0.00170783	0.001	-2.68794	0.0136119	-0.025	-0.0253333	0.00057735	0	-6.25	0.00452026	-34.3805	-34.012	1.97012	1.2445	-8.62338
ZNF543_3	ZNF543	125919	TRCN0000108122	2.62e-05	-0.255	-0.257	0.0276496	0.029	-4.56911	0.178867	-0.002	-0.0028	0.00311448	0.003	-0.471405	0.0191411	-0.0085	-0.00925	0.00262996	0.001	-2.06155	0.00484807	-15.511	-16.2715	4.47432	2.86	-3.27084
ZNF543_4	ZNF543	125919	TRCN0000108123	0.000240163	0.0895	0.102833	0.0601066	0.0355	1.40875	0.231828	0.003	0.004	0.0052915	0.003	0.707107	0.269474	0.005	0.004	0.00432049	0.002	1.11803	0.00869627	29.267	29.792	3.32771	2.509	6.43487
ZNF543_5	ZNF543	125919	TRCN0000108124	6.11e-05	-0.1045	-0.115833	0.0415295	0.0095	-2.7307	0.0153774	0.009	0.009	0.002	0.002	2.49615	0.232471	0.005	0.0045	0.00479583	0.0035	0.940721	0.0292107	-7.2425	-7.61575	4.22508	3.1765	-1.46842
MAD = median absolute deviation. ND = not determined due to failed assay. SSMD* = robust strictly standardized median difference. Stdev = standard deviation.

## Sheet: Add.Table7
Additional Table 7. Conserved Drosophila homologs for candidate genes.
Human	Fly	CG	DIOPT score	Algorithms
SSPO	Hml	CG7002	2	orthoMCL, RoundUp
PTCHD3	Ptr	CG11212	6	Compara, Homologene, Isobase, OrthoDB, orthoMCL, RoundUp
ARSB	CG7402	CG7402	8	Compara, Homologene, Inparanoid, Isobase, OrthoDB, orthoMCL, Phylome, Treefam
	CG7408	CG7408	6	Compara, Inparanoid, OrthoDB, orthoMCL, Phylome, Treefam
	CG32191	CG32191	6	Compara, Inparanoid, OrthoDB, orthoMCL, Phylome, Treefam
	CG8646	CG8646	5	Compara, OrthoDB, Phylome, RoundUp, Treefam
CAPS2	CG10126	CG10126	3	Compara, Isobase, Phylome
KALRN	trio	CG18214	7	Inparanoid, OMA, OrthoDB, orthoMCL, Phylome, RoundUp, Treefam
TMEM134	CG12025	CG12025	8	Compara, Inparanoid, Isobase, OrthoDB, orthoMCL, Phylome, RoundUp, Treefam
UHRF1BP1L	CG34126	CG34126	7	Compara, Homologene, Inparanoid, orthoMCL, Phylome, RoundUp, Treefam
PTPRH	Ptp10D	CG1817	3	OrthoDB, Phylome, Treefam
	Ptp4E	CG6899	3	OrthoDB, Phylome, Treefam
CD36	CG3829	CG3829	2	Isobase, Phylome
	Snmp2	CG7422	3	Compara, Phylome, Treefam
VPS13C	Vps13	CG2093	6	Compara, OrthoDB, orthoMCL, Phylome, RoundUp, Treefam
MNS1	CG7352	CG7352	2	orthoMCL, Phylome
CALML4	CG17272	CG17272	3	Isobase, OMA, RoundUp
DIS3	Dis3	CG6413	9	Compara, Homologene, Inparanoid, Isobase, OMA, OrthoDB, orthoMCL, Phylome, Treefam

## Sheet: Add.Table8
Additional Table 8. αSyn-mediated neurodegeneration in the retina.
Category	Human	Fly	RNAi lines	Penetrance (%)
Hits	ARSB	CG7402	v37302	75
			v103947	0
		CG7408	v8415	87.5
			v107353	12.5
		CG32191	v14294	100
			v101578	50
		CG8646	v38092	50
			v110479	25
	TMEM134	CG12025	v4098	62.5
			v104336	87.5
	PTPRH	Ptp10D	v1102*	87.5
			v110443	50
			v8010*	75
			v1104*	100
		Ptp4E	v1012*	100
			v27232	37.5
			v1013*	100
	VPS13C	Vps13	HMS01715	75
			HMS02460	87.5
All others	SSPO	Hml	v37006	10
			v108935	10
	PTCHD3	Ptr	HM05184	0
	CAPS2	CG10126	v44104	87.5
			v102435	44.4
	KALRN	trio	v40137*	0
			v40138*	87.5
	UHRF1BP1L	CG34126	v26336	50
			v107307	0
	CD36	CG3829	v42872	50
			v103492	44.4
		Snmp2	v27997	62.5
			v101136	37.5
	CALML4	CG17272	v32874	62.5
			v101784	0
	DIS3	Dis3	v35090	20
			v108013	62.5
	MNS1	CG7352	v40636*	100
			v107210*	50
RNAi transgenic lines with penetrance>=50% are shown in bold. For enhancers, we required evidence
from 2 independent RNAi lines targeting non-overlapping sequences. *Denotes RNAi targeting
significantly overlapping or identical sequences within the gene transcript.

## Sheet: Add.Table9
	Additional Table 9. Recessive LoF variants in PPMI exome dataset.
	Gene	State	chr:bp (chr19)	ExAC (EUR)	ExAC # HZ	AAchange	Overlap IPDGC
	GPATCH2L	HZ	14:76644266	0.0053	1	R362X	yes (HZ)
	FAM83A	CH	8:124195352	0.0046	2	G86X	yes (CH)
			8:124219662	0.0023	x	R347X	no
	PSG9	HZ	19:43763057	0.0002	1	D314fsdel	no
	HZ = homozygous; CH = putative compound heterozygous; ExAC (EUR) = MAF in European population
	according to ExAC; ExAC # HZ = frequency of homozygous variants in European population according
	to ExAC; AAchange = amino acid change; fsdel = frameshift deletion; del = deletion.

## Sheet: Add.Table10
	Additional Table 10. Variant aggregation association results of IPDGC neuroX dataset.
			BURDEN			SKAT
	Variant type	variant set	p-value (emp.)	# var		p-value (emp.)	# var
	Rare only	missense	UHRF1BP1: 0.021 (0.021)	18		UHRF1BP1L: 0.021 (0.019)	18
			PTPRH: 0.042 (0.045)	12		ARSB: 0.031 (0.029)	11
	Common and rare	CADD	VPS13C: 0.023 (0.022)	18		VPS13C: 0.029 (0.030)	18
		missense	UHRF1BP1L: 0.006 (0.005)	21		UHRF1BP1L: 0.005 (0.005)	21
						ARSB: 0.039 (0.041)	14
	BURDEN = one-sided burden test assuming all variants to have the same direction an magnitude of effect; SKAT =
	two-sided SKAT test allowing variants to have different directions and magnitudes of effect. P-value (emp.) = Nominal
	p-value (empirical p-value). Variant categories are only displayed if significant associations present.

[truncated: 3 more sheets: Add.Table11, Add.Table12, Add.Table13]
